# Supplementary material for: Estimating Excreted Nutrients to Improve Nutrient Management for Grazing System Dairy Farms
Source: Animals (Basel). 2023 Apr 19;13(8):1404. doi: 10.3390/ani13081404 (PMC10135339; doi:10.3390/ani13081404)
Supplement: Supplementary file 1 [file animals-13-01404-s001.zip]

Archive with 1 entries (1 files):
- animals-2326412-supplementary.pdf
